# Supplementary material for: CYLD stimulates macrophage phagocytosis of leukemic cells through STAT1 signalling in acute myeloid leukemia
Source: PLoS One. 2023 Aug 7;18(8):e0283586. doi: 10.1371/journal.pone.0283586 (PMC10406188; doi:10.1371/journal.pone.0283586)
Supplement: S1 Dataset — (XLSX) [file pone.0283586.s004.xlsx]

## Sheet: Figure S1
	Relative expression of STAT3/GAPDH							Relative expression of STAT5/GAPDH						Relative expression of STAT6/GAPDH
	Control		LPS					Control		LPS				Control		LPS
	Control siRNA	CYLD siRNA	Control siRNA	CYLD siRNA				Control siRNA	CYLD siRNA	Control siRNA	CYLD siRNA			Control siRNA	CYLD siRNA	Control siRNA	CYLD siRNA
	1	2.44528	2.17347	3.04321				1	1.79005	2.28153	0.68302			1	0.408951	0.216134	0.264255
	1	3.17541	3.75948	6.80665				1	1.02811	1.26576	0.972655
	1	1.18099	0.0723897	1.56917				1	0.742262	2.23457	1.95884			1	14.1232	16.6795	1.77769
	1	0	1.3566	0.582367				1	3.05252	1.01396	0.659754			1	7.5	15.5	12
	1	0.882703	0.0953912	0.678302				1	0.933033	3.78423	5.89708			1	1.28	0.34	0.56
	1	0.888843	4.76319	19.8618				1	0.742262	2.23457	1.95884			1	0.16	0.68	0
	1	0.882703	1.3566	4.93116				1	3.05252	1.01396	0.659754			1	0.833333	0.666667	41.6667
	1	1.27517	0.0953912	0.582367				1	0.933033	3.78423	5.89708			1	1.08333	1.75	0.416667
	1	0.818182	0.849253	0.678302				1	37.9436	54.8611	30.2259			1	0.8	1.2	22
	1	1.40976	0.818182	1.78319				1	4.53154	30.4437	4.82323			1	0.383333	0.25	0.183333
	1		0.938885
Average	1	1.2959	1.47989	4.05166			Average	1	5.47489	10.2918	5.37361		Average	1	2.95247	4.14247	8.76318
SD	0	0.900307	1.53072	5.93934			SD	0	11.4806	18.0273	8.99147		SD	0	4.7664	6.7975	14.4772
N	11	10	11	10			N	10	10	10	10		N	9	9	9	9
SE	0	0.284702	0.461529	1.87819			SE	0	3.6305	5.70073	2.84335		SE	0	1.5888	2.26583	4.82574
P value		0.288077		0.180737			P value		0.233589		0.450119		P value		0.23688		0.398903
	Relative expression of SHP1/GAPDH							Relative expression of SHP2/GAPDH
	Control		LPS					Control		LPS
	Control siRNA	CYLD siRNA	Control siRNA	CYLD siRNA				Control siRNA	CYLD siRNA	Control siRNA	CYLD siRNA
	1	2.51403	1.38511	3.27161				1	3.13834	1.1487	2.77022
	1	0.664343	0.779165	0.806642				1	0.697372	1.47427	1.67018
	1	0.784584	0.0774817	1.51572				1	0.535887	0.076415	1.1487
	1	7.88986	0.411796	0.768438				1	0.496546	0.80107	0.535887
	1	28.2521	0.0847878	8.11168				1	1.09429	0.181747	0.332171
	1	1.09045	1.45397	0.5				1	0	0.334482	0
	1	1.01396	12.6407	0.473029				1	0.757858	1.46409	0.262429
	1	0.913043	0.652174	1.34783				1	0.8	1.46667	1.2
Average	1	5.39029	2.18564	2.09937			Average	1	0.940037	0.868429	0.989948
SD	0	9.54998	4.25639	2.5932			SD	0	0.942011	0.603175	0.914137
N	8	8	8	8			N	8	8	8	8
SE	0	3.37643	1.50486	0.916836			SE	0	0.333051	0.213255	0.323196
P value		0.214505		0.961642			P value		0.859699		0.758278

## Sheet: Figure 3
Figure 3B		CD11b+ CD68+CD40+cells (%)
		Control		LPS		LPS+Fludarabine				CD11b+ CD68+CD86+ cells (%)
		Control siRNA	CYLD siRNA	Control siRNA	CYLD siRNA	Control siRNA	CYLD siRNA			Control		LPS		LPS+Fludarabine
		4.19	4.65	7.73	22.1	19.2	17.8			Control siRNA	CYLD siRNA	Control siRNA	CYLD siRNA	Control siRNA	CYLD siRNA
		8.18	19.3	20.2	32.6	12.2	17.1			4.22	14.9	15.8	26	14.7	19.7
		6.46	40.4	19.2	17.4	15.9	13.3			5.82	8.01	12.66	28	13.5	20.6
		3.9	13.4	15.2	22.1	12.2	13.3			6.23	16.02	12.8	21.2	15.02	15.6
		9.19	13.7	20.8	26.2	20.6	16.2			4.2	15.7	16.8	25.78	14.4	15.6
		5.64	11.4	10.09	13.86	12.7	17.5			4.48	10.6	18.7	22.7	13.3	19.8
		4.67	13.4	11.54	27.5	15.2	14.9			5.21	3.16	14.61	19.8	17.9	11.9
		3.78	7.15							5.5	19.1	10.65	21.54	8.45	14.57
	Average	5.75125	15.425	14.9657	23.1086	15.4286	15.7286		Average	5.09429	12.4986	14.5743	23.5743	13.8957	16.8243
	SD	2.04094	11.0241	5.28022	6.31252	3.40427	1.91548		SD	0.809935	5.52202	2.75958	3.03099	2.83921	3.25855
	N	8	8	7	7	7	7		N	7	7	7	7	7	7
	SE	0.721582	3.89762	1.99574	2.38591	1.28669	0.723982		SE	0.306127	2.08713	1.04302	1.14561	1.07312	1.23162
	P value		0.0285613		0.0224751		0.011923		P value		0.00430157		8.35372e-05		0.0017211
Figure 3C
	IL-6 concentration (pg/mL)
	Control		LPS		LPS+Fludarabine
	Control siRNA	CYLD siRNA	Control siRNA	CYLD siRNA	Control siRNA	CYLD siRNA
	50.8689	57.8861	547.757	558.07	512.381	501.643
	36.3632	143.561	278.424	1034.6	400.167	354.628
	34.2368	127.711	386.504	593.662	359.462	364.183
	22.8448	182.801	595.468	815.749	512.591	409.544
	30.7297	122.355	430.816	520.729	254.625	499.853
	100.816	123.009	421.451	960.198
	16.7111	27.3782	425.583	735.838
	23.1641	41.2681	205.817	512.491
Average	39.4669	103.246	411.478	716.417	407.845	425.97
SD	26.9046	54.7242	127.459	203.868	109.288	71.348
N	8	8	8	8	5	5
SE	9.51221	19.3479	45.0635	72.0784	48.8753	31.9078
P value		0.0103751		0.00297261		0.0114793
Figure 3E										Figure 3G
		FITC dextran (%)										Annexin V+PI- cells (%)
		Control		LPS		LPS+Fludarabine						Control		LPS		LPS+Fludarabine
		Control siRNA	CYLD siRNA	Control siRNA	CYLD siRNA	Control siRNA	CYLD siRNA					Control siRNA	CYLD siRNA	Control siRNA	CYLD siRNA	Control siRNA	CYLD siRNA
		78.2	58.8	59.6	41.4	30	46.12					30.8	27.15	18.75	14.1	26.9	18.5
		62.8	64.5	55.3	51.3	74.2	56.5					29	19	15.3	11.6	22.4	19.4
		75.4	59.6	53.2	44.4	50.6	67.5					29.4	14.7	21.9	10.9	25.8	19.8
		69.21	61.23	50.21	36.19	50.16	44.91					28.65	14.61	10.54	5.64	21.5	21.64
		61.7	46.4	57.9	35.8	62.3	59.7					33.7	16.9	15.3	9.9	32.5	18.5
		77.5	59.5	48.56	41.65	56.8	48.4					33.56	22.51	18.46	13.14	16.97	9.2
	Average	70.8017	58.3383	54.1283	41.79	54.01	53.855				Average	30.8517	19.145	16.7083	10.88	24.345	17.84
	SD	7.35048	6.19687	4.30718	5.73871	14.745	8.91007				SD	2.27306	4.91505	3.90398	2.98036	5.31821	4.38716
	N	6	6	6	6	6	6				N	6	6	6	6	6	6
	SE	3.00082	2.52986	1.7584	2.34282	6.01962	3.63752				SE	0.927974	2.00656	1.59379	1.21673	2.17115	1.79105
	P value		0.0098961		0.00179408		0.0191691				P value		0.000349872		0.0156532		0.00926245

## Sheet: Figure S2
	TNF-α concentration (pg/mL)						IL-1β concentration (pg/mL)							IFN-γ concentration (pg/mL)
	Control		LPS				Control		LPS					Control		LPS
	Control siRNA	CYLD siRNA	Control siRNA	CYLD siRNA			Control siRNA	CYLD siRNA	Control siRNA	CYLD siRNA				Control siRNA	CYLD siRNA	Control siRNA	CYLD siRNA
	31.3621	19.6677	90.5647	19.3126			5.73693	5.83281	139.007	63.0163				0.63758	14.0624	295.395	259.734
	0	0	429.195	340.057			3.49216	4.40643	12.3667	29.7645				21.1445	8.91764	294.137	304.021
	9.43165	4.4936	733.134	778.305			19.0101	144.397	222.754	253.225				25.4504	27.7329	310.441	297.667
	10.9218	10.5096	35.1909	29.3813			28.4694	23.0305	50.2111	268.714				37.5216	46.3205	44.4348	43.9171
	37.9216	41.4925	1389.12	1389.12			4.29696	3.55395	77.8117	99.5728				12.6283	0	272.421	229.419
	3.5108	74.6048	1415.09	1744.59			3.61605	3.51273	231.002	249.555				113.908	208.711	216.232	234.486
	28.7233	21.9787	1521.18	216.085			0.302576	0.141649	77.8117	47.9201				26.9	32.1	210.6	264.5
	25.2015	39.622	1211.57	1364.28			39.8043	35.3654	79.4601	194.041				37.5216	46.3205	44.4348	43.9171
	34.2613	54.1508	47.9192	36.9373			0.121682	0						12.6283	0	272.421	229.419
	226.421	392.839	224.67	234.306			4.56283	4.94206						55.3	25.6	125.9	122.6
	128.053	142.589	1130.22	1249.68		Average	10.9413	22.5183	111.303	150.726			Average	34.364	40.9764	208.642	202.968
	277.126	450.187	1230.8	1254.81		SD	13.5676	44.3017	79.5475	101.123			SD	31.9337	61.276	102.29	97.5444
Average	67.7445	104.345	788.22	721.404		N	10	10	8	8			N	10	10	10	10
SD	92.7691	153.581	590.43	643.232		SE	4.29046	14.0094	28.1243	35.7524			SE	10.0983	19.3772	32.347	30.8463
N	12	12	12	12		P value		0.43973		0.400739			P value		0.76565		0.900398
SE	26.7801	44.3351	170.442	185.685
P value		0.487216		0.793408

## Sheet: Figure 2
Figure 2A				Figure 2B
	Relative expression of CYLD/GAPDH				Relative expression of STAT1/GAPDH
	Control siRNA	CYLD siRNA			Control		LPS		LPS+CYLD siRNA
	1	0.747425			Control siRNA	CYLD siRNA	Control siRNA	CYLD siRNA	Fludarabine	STAT1 siRNA
	1	0.200791			1	4.56305	2.63902	8.46949
	1	0.536524			1	5.29135	5.31143	27.3039
	1	0.00215385			1	1.08302	1.24151	1.95849	1.53585	1.18491
	1	0.964286			1	1.25	0.794118	1.80882	1.29412	0.838235
	1	0.406126			1	1.04412	1.10294	2.86765	0.808824	1.01471
	1	0.218871			1	1.625	1.28125	3.75	1.375	1.59375
	1	0.00560139			1	34.058	0.365693	19.5396	2.22297	3.50623
	1	0.0040318			1	0.403321	2.05623	5.56833	1.29107	0.15822
	1	0.215871			1	4.00231	1.35739	11.3137	2.0432	0.517931
Average	1	0.330168			1	1e-06
SD	0	0.331		Average	1	5.33201	1.7944	9.17556	1.51015	1.25914
N	10	10		SD	0	10.2584	1.47611	8.87211	0.482649	1.0928
SE	0	0.104672		N	10	10	9	9	7	7
P value		5.02622e-06		SE	0	3.24398	0.492038	2.95737	0.182424	0.413038
				P value				0.0255508	0.0398734	0.0353472

## Sheet: Figure 1
Figure 1A				Figure 1B								Figure 1C
	AST level	LDH level			Relative expression of CYLD/GAPDH								Relative expression of CYLD/GAPDH
	26	519			Control	AML M1	AML M2	AML M3	AML M4	AML M5			AML M5a	AML M5b
	27	723			0.000195574	0	1.81504	0.3158	0.264343	0.000267162			0.000267162	0.584675
	25	725			0.231647	7.61921e-05	0.10083	0.4156	0.154963	0			0	0.184675
	29	618			0.243164	0.552635	0	0.00284	0.0426888	0.00167162			0.00167162	0.0176025
	37	1209			0.128514	0.700696	1.00696	0.3842	0.351111	0.00041			0.00041	0.082556
	20	444			0.14161	0.5182	0.0245183	0.3164	0.000154511	0			0	0.0376025
	30	1114			0.389582	1.0587	0	0.4941	0	0.005			0.005	0.064556
	15	540			0.29937	0.0064	0	0.5431	0	0.000306888			0.000306888	0.151587
	20	330			0.397768	7.61921e-05	0.00259509	0.00118415	9.1873e-05	0.584675				0.187881
	22	2483			0.389582	0.852635	0.000874048	0.726986	0	0.184675				0.846745
	26	1187			0.432269	1.00696	0	0	0.00560139	0.0176025				0.00176025
	16	335			0.460094		0.503478		0	0.082556				0.052556
	74	1677			0.22688		0.0595399		0	0.0176025				0.143587
	35	1452			0.30566		0.0293601		0.00317286	0.064556				0.234881
	33	2254			0.926588		2.21914		0.219151	0.151587		Average	0.00109367	0.199282
	21	481			0.882703				0.108819	0.187881		SD	0.00181453	0.246
	65	4467			1.51572		0		2.18859	0.846745		N	7	13
	73	1917			1.29235		1.1371		0.150726	0.00176025		SE	0.00068583	0.0682281
	191	5853			2.92817		0.0541		0	0.052556		P value		0.0496319
	24	634			0.466516		0.5421		0.0358968	0.143587
	323	25044			2.09943		0.6248		0.162668	0.234881
	37	523			0.146604		0.5549		0.29937
	150	2309			0.0575117				0.615572
	96	6870			2.69447				0.712025
	45	4021			0.346277				0.102238
	42	617			1.91853				0.882703
	51	1526			0.97942				0.196146
	30	767			3.13834				0.002
	18	482			1.94531				0.102238
	43	804			2.26577				0.052
	42	512			1.43396				0.0426888
	219	28510			0.0859714				0.261111
	28	1430			0.0259162				0.0981514
	13	628			0.060371
	52	2798			0.0902456
	22	1159			0.0445016
	30	315			0.03983
	43	527			0.0344345
	94	1464			0.293209
	83	7727			0.0836205
	19	415			0.0241807
	34	1094			0.0319066
	10	218			0.184284
	19	849			0.103665
	19	423			0.130308
	30	710			0.112656
	11	764			0.178006
	36	1529			0.0890031
	70	1600			0.0563282
	25	919			0.098073
	64	1109			0.0504151
	35	618			0.463294
	19	1079			0.047039
	29	660			0.145592
	28	851			0.0883883
	30	10570			0.952638
	140	698			0.258816
	17	735			0.0638133
	21	335			0.0476956
	16	335			0.00608722
	16	1792			0.154963
	71	1421			0.481
	28	1428			2.73208
	39	493			0.0415214
	13	1278			0.58
	44	1525			0.512
	33	8021		Average	0.570398	0.469637	0.433766	0.320021	0.220444	0.128916
	138	530		SD	0.80588	0.437309	0.649963	0.250255	0.419702	0.218728
	31	2382		N	65	10	20	10	32	20
	65	1001		SE	0.0999571	0.138289	0.145336	0.0791376	0.0741935	0.0489092
	17	429		P value		0.701196	0.491322	0.335112	0.023442	0.0179988
	22	838
	61	696
	24	364
	14	443
	21	1142
	28	351
	33	1056
	29	412
	49	1349
	30	348
	14	2058
	62	908
	60	561
	24	1425
	28	251
	15	404
	36	428
	59	879
	25	309
	35	773
	48	582
Average	45.1522	1938.95
SD	46.6405	4123.63
N	92	92
SE	4.86261	429.919
P value		<0.001

## Sheet: Figure S3
	Phagocytosis of leukemic cells (%)
	Control		LPS
	Control siRNA	CYLD siRNA	Control siRNA	CYLD siRNA
	72.6	77.4	73.1	72.9
	88.9	88.1	87.9	79.1
	77.6	77.2	75.4	80.9
	71.7	83	82.7	51.2
	70.3	47	18.8	22.9
	86.7	80.7	85.6	64.8
	77.5	74.1	74.6	70.8
Average	77.9	75.3571	71.1571	63.2286
SD	7.33689	13.308	23.7945	20.3658
N	7	7	7	7
SE	2.77308	5.02995	8.99346	7.69755
P value		0.665844		0.515689

## Sheet: Figure 4
	Figure 4A					Figure 4B								Figure 4C
		Relative expression of CYLD/GAPDH
		Control siRNA	Fludarabine	STAT1 siRNA			FITC dextran (%)								Phagocytosis of leukemic cells (%)
		1	6.71788	0.92			Control	AML M1	AML M2	AML M3	AML M4	AML M5			Control	AML M1	AML M2	AML M3	AML M4	AML M5
		1	24.1785	12.61			58.2	54.9	41.9	62.6	56.2	55.9			90	42.1	52.6	16.2	24.4	69
		1	2.3	5.8			42.8	68.4	43	41.9	56.7	63.9			97.1	33.8	32	43.9	64.7	26
		1	0.54	12.6			65.4	58.4	45.1	58.4	45.6	59.3			62.5	4.85	14.62	31.26	44.2	65.6
		1	12.3	25.6			67.5	48.5	88.8	59.5	60.7	56.7			80.8	17	26.8	29.3	39.3	47
		1	66.2886	22.5			72.3	55.16	74.5	50.27	55.1	59.42			78.63	23.51	18.43	35.42	8.67	61.5
		1	70			Average	61.24	57.072	58.66	54.534	54.86	59.044		Average	81.806	24.252	28.89	31.216	36.254	53.82
		1	28.32			SD	11.4901	7.27907	21.6179	8.40338	5.59223	3.12917		SD	13.085	14.4853	14.9101	10.0959	21.1127	17.6681
		1	54.264			N	5	5	5	5	5	5		N	5	5	5	5	5	5
		1	0.51			SE	5.13854	3.2553	9.66781	3.75811	2.50092	1.39941		SE	5.85179	6.47802	6.66802	4.51503	9.44189	7.90142
	Average	1	26.5419	13.3383										P value		0.00017065	0.000336422	0.000131698	0.00343423	0.0216014
	SD	0	27.4528	9.44883
	N	10	10	6
	SE	0	8.68134	3.85747
	P value		0.00871345	0.000838015
Figure 4E												Figure 4G
	FITC dextran (%)												Phagocytosis of leukemic cells (%)
	AML M4					AML M5b							AML M4					AML M5b
	Control siRNA	Fludarabine	STAT1 siRNA	CYLD siRNA+Fludarabine	CYLD siRNA+STAT1 siRNA	Control siRNA	Fludarabine	STAT1 siRNA	CYLD siRNA+Fludarabine	CYLD siRNA+STAT1 siRNA			Control siRNA	Fludarabine	STAT1 siRNA	CYLD siRNA+Fludarabine	CYLD siRNA+STAT1 siRNA	Control siRNA	Fludarabine	STAT1 siRNA	CYLD siRNA+Fludarabine	CYLD siRNA+STAT1 siRNA
	52.2	65.1	80.2	68.96	55.45	55.9	79.6	69.2	61.2	55.8			24.4	46	52.6	33.2	45.12	39	51.8	41.8	41.6	31.5
	46.2	76.98	73.18	54.12	46.9	51	79.3	70.8	73	58.4			44.7	46.2	35.8	44.6	36.1	46	58.82	52.9	33.8	42.1
	56.7	74.59	66.21	45.98	53.56	62.5	85.8	86.8	69.1	38.7			44.2	63.6	51.9	49.5	37.5	20.8	42.9	51.6	28.7	36.94
	35.6	56.4	56.21	51.86	51.44	51.9	72.8	64.6	50.8	54.8			36.2	52.3	40.9	38.9	38.6	36.4	45.9	32.4	38.4	35.1
	40.7	75.6	77.51	65.5	39.25	46.49	70.3	68.31	56.9	62.61			38.67	34.69	48.1	35.9	40.1	20.9	34.8	53.8	26.4	42.2
	65.1	64.5	52.36	54.06	64.51	46.8	68.6	64.85	60.3	63.5			33.6	32.9	36.9	33.9	33.1	33.2	39.6	61.9	33.5	42.8
	55.8	62.66		52.4		57.78	70		49.8				39.5	55.7	56.1	41.3	40.4	43.2	58.1		44.3
	46.7	62.8		62.4		63.18	69.4		55.1				35.1	33.9		36.8		40.9	51.8		50
	56.8	66.8				41.62	52.36						38.1	50.8		36.4		41.6	55.7		40.9
	45.92	59.54				46.92	66.91						40.2	41.9		39.4		40.31	48.62		38.6
Average	50.1977	66.497	67.6117	56.91	51.8517	52.409	71.507	70.76	59.525	55.635		Average	37.467	45.799	46.0429	38.99	38.7029	36.231	48.804	49.0667	37.62	38.44
SD	8.77592	7.01606	11.4195	7.84078	8.48045	7.25832	9.04647	8.22913	8.22744	9.00747		SD	5.81194	10.1596	8.14081	5.03244	3.77793	8.82737	8.00273	10.3807	7.17307	4.64999
N	10	10	6	8	6	10	10	6	8	6		N	10	10	7	10	7	10	10	6	10	6
SE	2.77519	2.21867	4.66199	2.77213	3.46213	2.29528	2.86074	3.35953	2.90884	3.67729		SE	1.8379	3.21276	3.07694	1.5914	1.42792	2.79146	2.53068	4.2379	2.26832	1.89835
P value		0.000224883	0.00394123	0.0146616	0.0217837		5.9439e-05	0.000365224	0.0103489	0.0125345		P value		0.0371133	0.0224448				0.00366947	0.0193659	0.00406221	0.0451342
